# Supplementary material for: Genomic characterization of respiratory Elizabethkingia: antimicrobial resistance and strain relatedness
Source: Front Microbiol. 2026 Apr 10;17:1815762. doi: 10.3389/fmicb.2026.1815762 (PMC13106410; doi:10.3389/fmicb.2026.1815762)
Supplement: Supplementary file 2 [file Data_Sheet_2.xlsx]

## Sheet: Sheet1
ARO Name	Drug Class	FK1	FK2	FK3_1	FK3_2	FK4	FK5	FK6_1	FK6_2	FK7	FK8	FK9	FK10	FK11	FK12	FK13	FK14	FK15	FK16
macB	antibiotic efflux	9	8	9	9	8	9	9	9	8	9	9	9	9	9	8	9	9	9
msbA	antibiotic efflux	5	7	4	4	8	4	4	4	8	6	4	4	4	5	7	5	6	4
arlR	antibiotic efflux	5	5	6	6	5	6	6	6	5	4	6	6	6	4	5	4	6	6
bcrA	antibiotic efflux	4	4	4	4	4	4	4	4	4	6	4	4	4	6	5	6	4	4
arlS	antibiotic efflux	5	5	4	4	5	4	4	4	5	3	4	4	4	3	5	3	5	4
adeF	antibiotic efflux	4	4	4	4	4	4	4	4	4	4	4	4	4	4	4	4	4	4
farA	antibiotic efflux	3	3	2	2	2	2	2	2	2	3	2	2	2	3	2	3	3	2
tetA(58)	antibiotic efflux	3	3	3	3	3	3	3	3	3	1	3	3	3	1	3	1	3	3
lmrD	antibiotic efflux	1	2	2	2	2	2	2	2	2	2	2	2	2	3	2	3	2	2
mdtB	antibiotic efflux	3	3	3	3	3	3	3	3	3	2	3	3	3	2	3	2	3	3
oleC	antibiotic efflux	2	3	2	2	2	2	2	2	2	1	2	2	2	1	2	1	3	2
adeG	antibiotic efflux	3	1	1	1	1	1	1	1	1	3	1	1	1	3	1	3	3	1
evgS	antibiotic efflux	1	1	1	1	1	1	1	1	1	2	1	1	1	3	1	3	1	1
adeK	antibiotic efflux	2	2	2	2	2	2	2	2	2	3	2	2	2	3	2	3	2	2
tetA(60)	antibiotic efflux	1	1	2	2	1	2	2	2	1	2	2	2	2	2	1	2	1	2
smeS	antibiotic efflux	0	0	0	0	0	0	0	0	0	1	0	0	0	2	0	2	0	0
ykkC	antibiotic efflux	2	2	2	2	2	2	2	2	2	1	2	2	2	1	2	1	2	2
Staphylococcus aureus LmrS	antibiotic efflux	2	2	1	1	1	1	1	1	1	0	1	1	1	0	2	0	1	1
adeI	antibiotic efflux	2	2	2	2	2	2	2	2	2	1	2	2	2	1	2	1	2	2
ceoB	antibiotic efflux	2	2	2	2	2	2	2	2	2	2	2	2	2	2	2	2	2	2
emrY	antibiotic efflux	1	1	2	2	2	2	2	2	2	0	2	2	2	0	1	0	2	2
cmeC	antibiotic efflux	2	2	2	2	2	2	2	2	2	1	2	2	2	1	2	1	2	2
MexE	antibiotic efflux	0	0	0	0	0	0	0	0	0	1	0	0	0	2	0	2	0	0
cpxA	antibiotic efflux	1	1	2	2	1	2	2	2	1	1	2	2	2	1	1	1	1	2
adeR	antibiotic efflux	1	2	2	2	1	2	2	2	1	1	2	2	2	1	1	1	1	2
OprZ	antibiotic efflux	2	2	2	2	2	2	2	2	2	2	2	2	2	2	2	2	2	2
abeS	antibiotic efflux	1	1	1	1	1	1	1	1	1	1	1	1	2	1	1	1	1	1
mexP	antibiotic efflux	0	2	2	2	2	2	2	2	2	0	2	2	2	0	2	0	0	2
patB	antibiotic efflux	2	1	1	1	1	1	1	1	1	0	1	1	1	1	1	1	1	1
TaeA	antibiotic efflux	2	1	2	2	1	2	2	2	1	1	2	2	2	1	1	1	2	2
cmeB	antibiotic efflux	1	1	1	1	1	1	1	1	1	2	1	1	1	2	1	2	1	1
mdtC	antibiotic efflux	1	1	1	1	1	1	1	1	1	1	1	1	1	1	1	1	2	1
MexH	antibiotic efflux	1	2	1	1	1	1	1	1	1	1	1	1	1	1	1	1	1	1
mtrC	antibiotic efflux	1	1	1	1	1	1	1	1	1	1	1	1	1	1	1	1	1	1
TolC	antibiotic efflux	1	1	1	1	1	1	1	1	1	0	1	1	1	0	1	0	1	1
tet(39)	antibiotic efflux	1	1	1	1	1	1	1	1	1	0	1	1	1	0	1	0	1	1
adeC	antibiotic efflux	1	1	1	1	1	1	1	1	1	1	1	1	1	1	1	1	1	1
emrA	antibiotic efflux	1	1	1	1	1	1	1	1	1	1	1	1	1	1	1	1	1	1
mdtN	antibiotic efflux	1	1	1	1	1	1	1	1	1	1	1	1	1	1	1	1	1	1
novA	antibiotic efflux	0	0	0	0	0	0	0	0	0	0	0	0	0	1	0	1	0	0
MexV	antibiotic efflux	0	0	0	0	1	0	0	0	1	0	0	0	0	0	1	0	0	0
QepA2	antibiotic efflux	1	1	1	1	1	1	1	1	1	0	1	1	1	0	1	0	1	1
OprM	antibiotic efflux	1	1	1	1	1	1	1	1	1	1	1	1	1	1	1	1	1	1
efpA	antibiotic efflux	0	1	0	0	1	0	0	0	1	0	0	0	0	0	1	0	0	0
mgrA	antibiotic efflux	1	1	1	1	1	1	1	1	1	0	1	1	1	0	1	0	1	1
tet(35)	antibiotic efflux	1	1	1	1	1	1	1	1	1	1	1	1	1	1	1	1	1	1
otr(B)	antibiotic efflux	1	1	1	1	0	1	1	1	0	0	1	1	1	0	0	0	1	1
bcr-1	antibiotic efflux	1	1	1	1	1	1	1	1	1	1	1	1	1	1	1	1	1	1
adeN	antibiotic efflux	0	0	0	0	1	0	0	0	1	0	0	0	0	0	1	0	0	0
cmx	antibiotic efflux	0	0	0	0	1	0	0	0	1	0	0	0	0	0	1	0	0	0
tetB(60)	antibiotic efflux	1	0	0	0	0	0	0	0	0	0	1	0	1	0	0	0	0	0
Pseudomonas aeruginosa CpxR	antibiotic efflux	1	1	1	1	1	1	1	1	1	0	1	1	1	0	1	0	1	1
abeM	antibiotic efflux	1	1	1	1	1	1	1	1	1	1	1	1	1	1	1	1	1	1
OpmB	antibiotic efflux	1	1	1	1	1	1	1	1	1	0	1	1	1	0	1	0	1	1
MuxA	antibiotic efflux	1	1	1	1	1	1	1	1	1	0	1	1	1	0	1	0	1	1
mefC	antibiotic efflux	1	1	1	1	1	1	1	1	1	0	1	1	1	0	1	0	1	1
MexF	antibiotic efflux	0	0	0	0	0	0	0	0	0	0	0	0	0	1	0	1	0	0
MexW	antibiotic efflux	0	1	0	0	1	0	0	0	1	0	0	0	0	0	1	0	0	0
baeR	antibiotic efflux	0	1	0	0	1	0	0	0	1	0	0	0	0	0	1	0	0	0
mdsC	antibiotic efflux	0	0	0	0	0	0	0	0	0	0	0	0	0	1	0	1	0	0
pp-flo	antibiotic efflux	1	1	1	1	1	1	1	1	1	0	1	1	1	0	1	0	1	1
emrB	antibiotic efflux	1	1	0	0	0	0	0	0	0	1	0	0	0	1	0	1	1	0
tet(A)	antibiotic efflux	0	0	0	0	0	0	0	0	0	1	0	0	0	1	0	1	0	0
ramA	antibiotic efflux;reduced permeability to antibiotic	0	0	0	0	0	0	0	0	0	1	0	0	0	1	0	1	0	0
efrA	antibiotic efflux	0	1	0	0	1	0	0	0	1	0	0	0	0	0	1	0	0	0
TriB	antibiotic efflux	0	0	0	0	0	0	0	0	0	0	0	0	0	0	1	0	0	0
cmeA	antibiotic efflux	1	0	0	0	0	0	0	0	0	0	0	0	0	0	0	0	0	0
facT	antibiotic efflux	0	0	0	0	0	0	0	0	0	1	0	0	0	1	0	1	0	0
kdpE	antibiotic efflux	0	0	0	0	0	0	0	0	0	0	0	0	0	1	0	1	0	0
basS	antibiotic efflux;antibiotic target alteration	0	0	0	0	0	0	0	0	0	1	0	0	0	1	0	1	0	0
sdiA	antibiotic efflux	0	0	0	0	0	0	0	0	0	0	0	0	0	0	0	0	1	0
tetB(46)	antibiotic efflux	0	0	0	0	0	0	0	0	0	1	0	0	0	1	0	1	0	0
oqxB	antibiotic efflux	1	0	0	0	0	0	0	0	0	0	0	0	0	0	0	0	0	0
